# Supplementary material for: The Effect of Age and Comorbidities: Children vs. Adults in Their Response to SARS-CoV-2 Infection
Source: Viruses. 2024 May 17;16(5):801. doi: 10.3390/v16050801 (PMC11126068; doi:10.3390/v16050801)
Supplement: Supplementary file 1 [file viruses-16-00801-s001.zip]

Archive with 1 entries (1 files):
- viruses-2974580-supplementary.pdf
